# Supplementary material for: Evaluation of hearing level in patients on long term aspirin therapy
Source: F1000Res. 2018 Feb 16;6:445. Originally published 2017 Apr 7. [Version 2] doi: 10.12688/f1000research.11131.2 (PMC5909044; doi:10.12688/f1000research.11131.2)
Supplement: Raw data collected from the study population [file f1000research-6-15247-s0000.tgz › f257de18-a594-4074-bb8e-f110306f3b97_Study_population.xlsx]

## Sheet: Sheet1
S.No	AGE	SEX	DURATION OF ASPIRIN	REASON FOR DRUG	OTHER HEALTH PROBLEMS	IF YES, DURATION	EAR DISCHARGE, EARACHE, VERTIGO	TINNITUS TINNITUS BEFORE ASPIRIN		IF YES CONDITION	HEARING LOSS	DURATION	DEAFNESS BEFORE ASPIRIN	IF YES PROGRESSION	EXPLOSIVE SOUND EXPOSURE	IF YES DURATION	LOC, SEIZURE	OTOTOXIC DRUGS	WEBER	RINNE RT	RINNE LT	ABC RT	ABC LT	PTA RT	PTA LT
1	55	M	2	Unstable Angina	HTN	5	ABSENT	N			N		N		NO	NO	NO	NO	CENTRAL	POSITIVE	POSITIVE	NORMAL	NORMAL	HWNL	HWNL
2	45	M	4	RHD			ABSENT	N			N		N		NO	NO	NO	NO	CENTRAL	POSITIVE	POSITIVE	NORMAL	NORMAL	HWNL	HWNL
3	56	M	5	Cardiomyopathy	DM	4	ABSENT	N			N		N		NO	NO	NO	NO	CENTRAL	POSITIVE	POSITIVE	NORMAL	NORMAL	HWNL	HWNL
4	67	M	2	MI	HTN	4	ABSENT	Y	Y	INCREASED	Y	5	Y	NOT INCREASED	NO	NO	NO	NO	LEFT	POSITIVE	POSITIVE	DECREASED	DECREASED	55	58
5	45	M	3	RHD			ABSENT	N			N		N		NO	NO	NO	NO	CENTRAL	POSITIVE	POSITIVE	NORMAL	NORMAL	HWNL	HWNL
6	34	F	4	RHD			ABSENT	N			N		N		NO	NO	NO	NO	CENTRAL	POSITIVE	POSITIVE	NORMAL	NORMAL	HWNL	HWNL
7	56	F	6	Unstable Angina	DM	6	ABSENT	N			N		N		NO	NO	NO	NO	CENTRAL	POSITIVE	POSITIVE	NORMAL	NORMAL	HWNL	HWNL
8	70	M	7	Cardiomyopathy	DM	6	ABSENT	Y	Y	INCREASED	Y	7	Y	NOT INCREASED	NO	NO	NO	NO	LEFT	POSITIVE	POSITIVE	DECREASED	DECREASED	70	90
9	40	F	8	RHD			ABSENT	N			N		N		NO	NO	NO	NO	CENTRAL	POSITIVE	POSITIVE	NORMAL	NORMAL	HWNL	HWNL
10	50	M	5	MI	HTN	5	ABSENT	N			N		N		NO	NO	NO	NO	CENTRAL	POSITIVE	POSITIVE	NORMAL	NORMAL	HWNL	HWNL
11	47	M	4	MI	HTN	6	ABSENT	N			N		N		NO	NO	NO	NO	CENTRAL	POSITIVE	POSITIVE	NORMAL	NORMAL	HWNL	HWNL
12	67	F	5	Unstable Angina	HTN+DM	6	ABSENT	Y	Y	SAME	Y	8	Y	NOT INCREASED	NO	NO	NO	NO	LEFT	POSITIVE	POSITIVE	DECREASED	DECREASED	60	63
13	70	F	6	MI	DM	5	ABSENT	Y	Y	SAME	Y	7	Y	NOT INCREASED	NO	NO	NO	NO	RIGHT	POSITIVE	POSITIVE	DECREASED	DECREASED	60	50
14	58	M	7	Cardiomyopathy	HTN	7	ABSENT	N			N		N		NO	NO	NO	NO	CENTRAL	POSITIVE	POSITIVE	NORMAL	NORMAL	HWNL	HWNL
15	69	M	8	Unstable Angina	HTN	7	ABSENT	Y	Y	INCREASED	N		N		NO	NO	NO	NO	CENTRAL	POSITIVE	POSITIVE	NORMAL	NORMAL	HWNL	HWNL
16	72	F	4	MI			ABSENT	Y	Y	INCREASED	Y	5	Y	NOT INCREASED	NO	NO	NO	NO	CENTRAL	POSITIVE	POSITIVE	DECREASED	DECREASED	60	60
17	59	F	3	Cardiomyopathy	HTN	7	ABSENT	N			N		N		NO	NO	NO	NO	CENTRAL	POSITIVE	POSITIVE	NORMAL	NORMAL	HWNL	HWNL
18	58	M	6	MI	HTN	5	ABSENT	N			N		N		NO	NO	NO	NO	CENTRAL	POSITIVE	POSITIVE	NORMAL	NORMAL	HWNL	HWNL
19	49	F	2	MI	HTN	6	ABSENT	N			N		N		NO	NO	NO	NO	CENTRAL	POSITIVE	POSITIVE	NORMAL	NORMAL	HWNL	HWNL
20	56	F	2	MI	HTN+DM	6	ABSENT	N			N		N		NO	NO	NO	NO	CENTRAL	POSITIVE	POSITIVE	NORMAL	NORMAL	HWNL	HWNL
21	67	M	5	Unstable Angina	DM	6	ABSENT	Y	Y	INCREASED	N		N		NO	NO	NO	NO	CENTRAL	POSITIVE	POSITIVE	NORMAL	NORMAL	HWNL	HWNL
22	67	M	7	MI	HTN	5	ABSENT	Y	Y	SAME	N		N		NO	NO	NO	NO	CENTRAL	POSITIVE	POSITIVE	NORMAL	NORMAL	HWNL	HWNL
23	58	F	9	Cardiomyopathy	HTN+DM	4	ABSENT	N			N		N		NO	NO	NO	NO	CENTRAL	POSITIVE	POSITIVE	NORMAL	NORMAL	HWNL	HWNL
24	69	M	11	Cardiomyopathy	HTN	5	ABSENT	Y	Y	INCREASED	Y	7	N		NO	NO	NO	NO	LEFT	POSITIVE	POSITIVE	DECREASED	DECREASED	58	62
25	55	M	13	Cardiomyopathy	HTN	6	ABSENT	Y	Y	SAME	Y	14	Y	NOT INCREASED	NO	NO	NO	NO	RIGHT	POSITIVE	POSITIVE	DECREASED	DECREASED	62	57
26	66	F	11	Unstable Angina	DM	4	ABSENT	N			N		N		NO	NO	NO	NO	CENTRAL	POSITIVE	POSITIVE	NORMAL	NORMAL	HWNL	HWNL
27	59	F	4	Unstable Angina	HTN+DM	5	ABSENT	N			N		N		NO	NO	NO	NO	CENTRAL	POSITIVE	POSITIVE	NORMAL	NORMAL	HWNL	HWNL
28	67	F	5	Cardiomyopathy	HTN	4	ABSENT	Y	N		Y	6	Y	NOT INCREASED	NO	NO	NO	NO	CENTRAL	POSITIVE	POSITIVE	DECREASED	DECREASED	60	60
29	68	M	7	Cardiomyopathy	HTN+DM	3	ABSENT	Y	N		Y	6	N		NO	NO	NO	NO	RIGHT	POSITIVE	POSITIVE	DECREASED	DECREASED	68	54
30	70	M	6	Unstable Angina	HTN+DM	6	ABSENT	Y	Y	INCREASED	Y	8	Y	NOT INCREASED	NO	NO	NO	NO	RIGHT	POSITIVE	POSITIVE	DECREASED	DECREASED	55	50
31	69	F	4	MI	HTN+DM	7	ABSENT	Y	Y	SAME	N		N		NO	NO	NO	NO	CENTRAL	POSITIVE	POSITIVE	NORMAL	NORMAL	HWNL	HWNL
32	58	M	5	MI	HTN+DM	5	ABSENT	N			N		N		NO	NO	NO	NO	CENTRAL	POSITIVE	POSITIVE	NORMAL	NORMAL	HWNL	HWNL
33	55	F	3	MI	HTN+DM	4	ABSENT	N			N		N		NO	NO	NO	NO	CENTRAL	POSITIVE	POSITIVE	NORMAL	NORMAL	HWNL	HWNL
34	66	F	2	Cardiomyopathy	HTN	3	ABSENT	N			N		N		NO	NO	NO	NO	CENTRAL	POSITIVE	POSITIVE	NORMAL	NORMAL	HWNL	HWNL
35	69	F	6	Cardiomyopathy	HTN	7	ABSENT	N			N		N		NO	NO	NO	NO	CENTRAL	POSITIVE	POSITIVE	NORMAL	NORMAL	HWNL	HWNL
36	67	F	7	Unstable Angina	HTN+DM	6	ABSENT	N			N		N		NO	NO	NO	NO	CENTRAL	POSITIVE	POSITIVE	NORMAL	NORMAL	HWNL	HWNL
37	56	M	8	MI	HTN+DM	5	ABSENT	N			N		N		NO	NO	NO	NO	CENTRAL	POSITIVE	POSITIVE	NORMAL	NORMAL	HWNL	HWNL
38	67	F	9	MI	DM	4	ABSENT	Y	N		Y	10	Y	NOT INCREASED	NO	NO	NO	NO	CENTRAL	POSITIVE	POSITIVE	DECREASED	DECREASED	70	70
39	68	F	9	Cardiomyopathy	DM	6	ABSENT	Y	Y	INCREASED	Y	11	Y	NOT INCREASED	NO	NO	NO	NO	LEFT	POSITIVE	POSITIVE	DECREASED	DECREASED	60	65
40	56	M	5	Cardiomyopathy	HTN	4	ABSENT	N			N		N		NO	NO	NO	NO	CENTRAL	POSITIVE	POSITIVE	NORMAL	NORMAL	HWNL	HWNL
41	45	M	3	Unstable Angina	DM	4	ABSENT	N			N		N		NO	NO	NO	NO	CENTRAL	POSITIVE	POSITIVE	NORMAL	NORMAL	HWNL	HWNL
42	70	F	6	MI	HTN+DM	7	ABSENT	Y	N		Y	8	Y	NOT INCREASED	NO	NO	NO	NO	LEFT	POSITIVE	POSITIVE	DECREASED	DECREASED	68	90
43	66	M	7	Cardiomyopathy	HTN	5	ABSENT	Y	N		Y	8	Y	NOT INCREASED	NO	NO	NO	NO	LEFT	POSITIVE	POSITIVE	DECREASED	DECREASED	70	85
44	70	F	4	MI	DM	7	ABSENT	Y	N		Y	6	Y	NOT INCREASED	NO	NO	NO	NO	RIGHT	POSITIVE	POSITIVE	DECREASED	DECREASED	70	60
45	66	F	5	MI	HTN	5	ABSENT	Y	Y	INCREASED	Y	6	Y	NOT INCREASED	NO	NO	NO	NO	LEFT	POSITIVE	POSITIVE	DECREASED	DECREASED	55	60
46	69	M	11	MI	HTN	4	ABSENT	Y	Y	INCREASED	Y	7	N		NO	NO	NO	NO	LEFT	POSITIVE	POSITIVE	DECREASED	DECREASED	55	60
47	69	M	12	Unstable Angina	HTN+DM	6	ABSENT	Y	Y	INCREASED	Y	15	Y	NOT INCREASED	NO	NO	NO	NO	CENTRAL	POSITIVE	POSITIVE	DECREASED	DECREASED	60	60
48	57	M	4	Cardiomyopathy	DM	8	ABSENT	Y	N		Y	8	Y	NOT INCREASED	NO	NO	NO	NO	LEFT	POSITIVE	POSITIVE	DECREASED	DECREASED	60	70
49	57	F	3	MI	HTN+DM	2	ABSENT	Y	N		Y	5	Y	NOT INCREASED	NO	NO	NO	NO	LEFT	POSITIVE	POSITIVE	DECREASED	DECREASED	55	70
50	67	F	6	MI	HTN+DM	2	ABSENT	Y	Y	INCREASED	Y	7	Y	NOT INCREASED	NO	NO	NO	NO	LEFT	POSITIVE	POSITIVE	DECREASED	DECREASED	55	75
51	68	F	7	Cardiomyopathy	HTN	2	ABSENT	Y	N		Y	9	Y	NOT INCREASED	NO	NO	NO	NO	LEFT	POSITIVE	POSITIVE	DECREASED	DECREASED	65	75
52	56	M	5	Cardiomyopathy	HTN	2	ABSENT	Y	N		Y	9	Y	NOT INCREASED	NO	NO	NO	NO	LEFT	POSITIVE	POSITIVE	DECREASED	DECREASED	55	70
53	45	M	6	MI	HTN+DM	2	ABSENT	N			N		N		NO	NO	NO	NO	CENTRAL	POSITIVE	POSITIVE	NORMAL	NORMAL	HWNL	HWNL
54	67	M	7	Unstable Angina	HTN+DM	4	ABSENT	Y	Y	INCREASED	Y	9	Y	NOT INCREASED	NO	NO	NO	NO	LEFT	POSITIVE	POSITIVE	DECREASED	DECREASED	65	70
55	56	F	6	Cardiomyopathy	DM	5	ABSENT	Y	N		N		N		NO	NO	NO	NO	CENTRAL	POSITIVE	POSITIVE	NORMAL	NORMAL	HWNL	HWNL
56	67	M	6	Cardiomyopathy	HTN	5	ABSENT	Y	N		N		N		NO	NO	NO	NO	CENTRAL	POSITIVE	POSITIVE	NORMAL	NORMAL	HWNL	HWNL
57	70	F	7	MI	HTN	5	ABSENT	Y	N		N		N		NO	NO	NO	NO	CENTRAL	POSITIVE	POSITIVE	NORMAL	NORMAL	HWNL	HWNL
58	69	M	9	Cardiomyopathy	HTN+DM	4	ABSENT	Y	Y	INCREASED	Y	11	Y	NOT INCREASED	NO	NO	NO	NO	LEFT	POSITIVE	POSITIVE	DECREASED	DECREASED	70	80
59	66	F	10	Cardiomyopathy	DM	3	ABSENT	Y	Y	INCREASED	Y	11	Y	NOT INCREASED	NO	NO	NO	NO	RIGHT	POSITIVE	POSITIVE	DECREASED	DECREASED	85	80
60	59	F	10	Cardiomyopathy	HTN+DM	3	ABSENT	Y	N		Y	11	Y	NOT INCREASED	NO	NO	NO	NO	RIGHT	POSITIVE	POSITIVE	DECREASED	DECREASED	85	75
61	70	F	5	MI	HTN	5	ABSENT	Y	N		Y	6	Y	NOT INCREASED	NO	NO	NO	NO	LEFT	POSITIVE	POSITIVE	DECREASED	DECREASED	65	75
62	70	F	4	MI	HTN	6	ABSENT	Y	Y	INCREASED	Y	6	Y	NOT INCREASED	NO	NO	NO	NO	LEFT	POSITIVE	POSITIVE	DECREASED	DECREASED	55	65
63	69	F	6	MI	HTN+DM	5	ABSENT	Y	N		Y	8	Y	NOT INCREASED	NO	NO	NO	NO	LEFT	POSITIVE	POSITIVE	DECREASED	DECREASED	45	65
64	59	F	7	Cardiomyopathy	HTN+DM	4	ABSENT	Y	Y	INCREASED	N		N		NO	NO	NO	NO	CENTRAL	POSITIVE	POSITIVE	NORMAL	NORMAL	HWNL	HWNL
65	47	F	8	Cardiomyopathy	HTN	5	ABSENT	N			N		N		NO	NO	NO	NO	CENTRAL	POSITIVE	POSITIVE	NORMAL	NORMAL	HWNL	HWNL
66	56	M	4	Unstable Angina	HTN	5	ABSENT	Y	N		Y	8	Y	NOT INCREASED	NO	NO	NO	NO	RIGHT	POSITIVE	POSITIVE	DECREASED	DECREASED	40	35
67	67	M	3	Cardiomyopathy	HTN+DM	6	ABSENT	Y	N		Y	8	Y	NOT INCREASED	NO	NO	NO	NO	RIGHT	POSITIVE	POSITIVE	DECREASED	DECREASED	55	35
68	66	M	7	MI	HTN+DM	5	ABSENT	Y	N		Y	8	Y	NOT INCREASED	NO	NO	NO	NO	LEFT	POSITIVE	POSITIVE	DECREASED	DECREASED	55	65
69	70	M	5	MI	HTN+DM	7	ABSENT	Y	Y	INCREASED	Y	8	Y	NOT INCREASED	NO	NO	NO	NO	RIGHT	POSITIVE	POSITIVE	DECREASED	DECREASED	75	65
70	70	F	6	MI	HTN	8	ABSENT	Y	N		Y	8	Y	NOT INCREASED	NO	NO	NO	NO	LEFT	POSITIVE	POSITIVE	DECREASED	DECREASED	35	65
71	67	M	7	Cardiomyopathy	HTN	5	ABSENT	Y	Y	INCREASED	Y	8	Y	NOT INCREASED	NO	NO	NO	NO	LEFT	POSITIVE	POSITIVE	DECREASED	DECREASED	45	65
72	65	M	8	Cardiomyopathy	HTN	7	ABSENT	Y	N		Y	9	Y	NOT INCREASED	NO	NO	NO	NO	LEFT	POSITIVE	POSITIVE	DECREASED	DECREASED	55	75
73	65	M	3	MI	HTN+DM	5	ABSENT	Y	N		Y	9	Y	NOT INCREASED	NO	NO	NO	NO	LEFT	POSITIVE	POSITIVE	DECREASED	DECREASED	55	75
74	67	F	5	Cardiomyopathy	HTN	7	ABSENT	Y	N		Y	9	Y	NOT INCREASED	NO	NO	NO	NO	RIGHT	POSITIVE	POSITIVE	DECREASED	DECREASED	65	55
75	67	F	6	Cardiomyopathy	HTN+DM	5	ABSENT	Y	Y	INCREASED	Y	9	Y	NOT INCREASED	NO	NO	NO	NO	CENTRAL	POSITIVE	POSITIVE	DECREASED	DECREASED	65	65
76	56	M	8	Cardiomyopathy	HTN+DM	7	ABSENT	Y	Y	SAME	Y	9	Y	NOT INCREASED	NO	NO	NO	NO	LEFT	POSITIVE	POSITIVE	DECREASED	DECREASED	55	65
77	45	F	9	Unstable Angina			ABSENT	N			N		N		NO	NO	NO	NO	CENTRAL	POSITIVE	POSITIVE	NORMAL	NORMAL	HWNL	HWNL
78	70	F	4	MI	HTN	6	ABSENT	Y	N		N		N		NO	NO	NO	NO	CENTRAL	POSITIVE	POSITIVE	NORMAL	NORMAL	HWNL	HWNL
79	72	M	3	MI	HTN+DM	7	ABSENT	Y	Y	SAME	N		N		NO	NO	NO	NO	CENTRAL	POSITIVE	POSITIVE	NORMAL	NORMAL	HWNL	HWNL
80	56	F	4	Cardiomyopathy	HTN	8	ABSENT	Y	Y	INCREASED	Y	7	Y	NOT INCREASED	NO	NO	NO	NO	RIGHT	POSITIVE	POSITIVE	DECREASED	DECREASED	45	35
81	45	F	6	Cardiomyopathy	HTN+DM	4	ABSENT	N			N		N		NO	NO	NO	NO	CENTRAL	POSITIVE	POSITIVE	NORMAL	NORMAL	HWNL	HWNL
82	56	F	7	MI	HTN	5	ABSENT	Y	N		N		N		NO	NO	NO	NO	CENTRAL	POSITIVE	POSITIVE	NORMAL	NORMAL	HWNL	HWNL
83	67	F	4	MI	HTN	6	ABSENT	Y	N		N		N		NO	NO	NO	NO	CENTRAL	POSITIVE	POSITIVE	NORMAL	NORMAL	HWNL	HWNL
84	74	F	5	MI	HTN	7	ABSENT	Y	Y	INCREASED	Y	7	Y	NOT INCREASED	NO	NO	NO	NO	RIGHT	POSITIVE	POSITIVE	DECREASED	DECREASED	45	35
85	71	M	7	MI	HTN+DM	5	ABSENT	Y	N		N		N		NO	NO	NO	NO	CENTRAL	POSITIVE	POSITIVE	NORMAL	NORMAL	HWNL	HWNL
86	56	M	8	MI	DM	4	ABSENT	Y	Y	INCREASED	Y	8	Y	NOT INCREASED	NO	NO	NO	NO	RIGHT	POSITIVE	POSITIVE	DECREASED	DECREASED	35	25
87	45	M	9	Cardiomyopathy	HTN	9	ABSENT	N			N		N		NO	NO	NO	NO	CENTRAL	POSITIVE	POSITIVE	NORMAL	NORMAL	HWNL	HWNL
88	36	M	4	RHD			ABSENT	N			N		N		NO	NO	NO	NO	CENTRAL	POSITIVE	POSITIVE	NORMAL	NORMAL	HWNL	HWNL
89	70	M	5	MI	HTN	3	ABSENT	Y	N		Y	9	Y	NOT INCREASED	NO	NO	NO	NO	LEFT	POSITIVE	POSITIVE	DECREASED	DECREASED	35	45
90	67	M	5	MI	HTN	4	ABSENT	Y	N		Y	9	Y	NOT INCREASED	NO	NO	NO	NO	LEFT	POSITIVE	POSITIVE	DECREASED	DECREASED	35	45
91	66	M	6	Unstable Angina	DM	5	ABSENT	Y	N		Y	9	Y	NOT INCREASED	NO	NO	NO	NO	LEFT	POSITIVE	POSITIVE	DECREASED	DECREASED	35	40
92	57	M	5	MI	HTN+DM	4	ABSENT	Y	Y	INCREASED	Y	9	Y	NOT INCREASED	NO	NO	NO	NO	LEFT	POSITIVE	POSITIVE	DECREASED	DECREASED	30	45
93	46	M	5	Cardiomyopathy	HTN+DM	6	ABSENT	Y	N		Y	9	Y	NOT INCREASED	NO	NO	NO	NO	RIGHT	POSITIVE	POSITIVE	DECREASED	DECREASED	70	45
94	37	M	4	RHD			ABSENT	N			N		N		NO	NO	NO	NO	CENTRAL	POSITIVE	POSITIVE	NORMAL	NORMAL	HWNL	HWNL
95	63	F	5	Unstable Angina	HTN+DM	7	ABSENT	N			N		N		NO	NO	NO	NO	CENTRAL	POSITIVE	POSITIVE	NORMAL	NORMAL	HWNL	HWNL
96	45	F	7	Cardiomyopathy	DM	5	ABSENT	Y	N		Y	8	Y	NOT INCREASED	NO	NO	NO	NO	LEFT	POSITIVE	POSITIVE	DECREASED	DECREASED	30	35
97	56	M	4	Cardiomyopathy	HTN	4	ABSENT	Y	Y	SAME	Y	8	Y	NOT INCREASED	NO	NO	NO	NO	CENTRAL	POSITIVE	POSITIVE	DECREASED	DECREASED	30	30
98	56	F	6	Unstable Angina	HTN	3	ABSENT	Y	Y	SAME	Y	9	Y	NOT INCREASED	NO	NO	NO	NO	LEFT	POSITIVE	POSITIVE	DECREASED	DECREASED	35	40
99	57	M	4	Cardiomyopathy	HTN	6	ABSENT	Y	Y	INCREASED	Y	6	Y	NOT INCREASED	NO	NO	NO	NO	LEFT	POSITIVE	POSITIVE	DECREASED	DECREASED	30	35
100	69	M	5	MI	HTN+DM	7	ABSENT	Y	N		Y	7	Y	NOT INCREASED	NO	NO	NO	NO	LEFT	POSITIVE	POSITIVE	DECREASED	DECREASED	30	35
101	67	F	6	MI	HTN+DM	6	ABSENT	Y	Y	SAME	Y	8	Y	NOT INCREASED	NO	NO	NO	NO	RIGHT	POSITIVE	POSITIVE	DECREASED	DECREASED	40	25
102	56	M	5	MI	HTN+DM	4	ABSENT	Y	Y	SAME	Y	7	Y	NOT INCREASED	NO	NO	NO	NO	CENTRAL	POSITIVE	POSITIVE	DECREASED	DECREASED	25	25
103	67	M	4	MI	HTN	6	ABSENT	Y	N		Y	8	Y	NOT INCREASED	NO	NO	NO	NO	LEFT	POSITIVE	POSITIVE	DECREASED	DECREASED	35	45
104	65	F	6	Unstable Angina	DM	4	ABSENT	Y	N		Y	9	Y	NOT INCREASED	NO	NO	NO	NO	LEFT	POSITIVE	POSITIVE	DECREASED	DECREASED	30	35
105	45	F	5	MI	HTN	6	ABSENT	N			N		N		NO	NO	NO	NO	CENTRAL	POSITIVE	POSITIVE	NORMAL	NORMAL	HWNL	HWNL
106	56	F	4	MI	HTN	4	ABSENT	Y	N		N		N		NO	NO	NO	NO	CENTRAL	POSITIVE	POSITIVE	NORMAL	NORMAL	HWNL	HWNL
107	57	F	6	MI	HTN	7	ABSENT	Y	N		N		N		NO	NO	NO	NO	CENTRAL	POSITIVE	POSITIVE	NORMAL	NORMAL	HWNL	HWNL
108	67	M	7	MI	HTN+DM	8	ABSENT	Y	Y	SAME	Y	9	Y	NOT INCREASED	NO	NO	NO	NO	RIGHT	POSITIVE	POSITIVE	DECREASED	DECREASED	45	35
109	65	F	8	MI	HTN+DM	6	ABSENT	Y	Y	INCREASED	Y	8	Y	NOT INCREASED	NO	NO	NO	NO	LEFT	POSITIVE	POSITIVE	DECREASED	DECREASED	45	55
110	68	F	9	Unstable Angina	HTN+DM	3	ABSENT	Y	Y	SAME	Y	8	N		NO	NO	NO	NO	RIGHT	POSITIVE	POSITIVE	DECREASED	DECREASED	55	50
111	59	F	11	Cardiomyopathy	DM	6	ABSENT	Y	N		N		N		NO	NO	NO	NO	CENTRAL	POSITIVE	POSITIVE	NORMAL	NORMAL	HWNL	HWNL
112	57	F	12	MI	HTN	8	ABSENT	Y	Y	SAME	Y	15	Y	NOT INCREASED	NO	NO	NO	NO	CENTRAL	POSITIVE	POSITIVE	DECREASED	DECREASED	30	30
113	65	F	11	MI	HTN+DM	6	ABSENT	Y	Y	INCREASED	Y	14	Y	NOT INCREASED	NO	NO	NO	NO	RIGHT	POSITIVE	POSITIVE	DECREASED	DECREASED	30	25
114	49	M	3	Unstable Angina	HTN+DM	8	ABSENT	N			N		N		NO	NO	NO	NO	CENTRAL	POSITIVE	POSITIVE	DECREASED	DECREASED	HWNL	HWNL
115	50	F	4	MI	HTN	6	ABSENT	Y	Y	SAME	Y	7	Y	NOT INCREASED	NO	NO	NO	NO	RIGHT	POSITIVE	POSITIVE	DECREASED	DECREASED	35	30
116	67	F	5	Cardiomyopathy	DM	5	ABSENT	Y	N		Y	8	Y	NOT INCREASED	NO	NO	NO	NO	LEFT	POSITIVE	POSITIVE	DECREASED	DECREASED	25	30
117	69	M	10	MI	HTN	4	ABSENT	Y	N		Y	11	Y	NOT INCREASED	NO	NO	NO	NO	LEFT	POSITIVE	POSITIVE	DECREASED	DECREASED	25	45
118	59	M	5	MI	HTN+DM	8	ABSENT	Y	N		Y	7	Y	NOT INCREASED	NO	NO	NO	NO	LEFT	POSITIVE	POSITIVE	DECREASED	DECREASED	45	55
119	67	F	4	MI	HTN+DM	9	ABSENT	Y	Y	SAME	Y	8	Y	NOT INCREASED	NO	NO	NO	NO	LEFT	POSITIVE	POSITIVE	DECREASED	DECREASED	35	45
120	56	F	3	Cardiomyopathy	HTN	5	ABSENT	Y	Y	SAME	Y	9	Y	NOT INCREASED	NO	NO	NO	NO	CENTRAL	POSITIVE	POSITIVE	DECREASED	DECREASED	30	30
121	59	F	2	Cardiomyopathy	HTN	4	ABSENT	Y	Y	INCREASED	Y	7	Y	NOT INCREASED	NO	NO	NO	NO	RIGHT	POSITIVE	POSITIVE	DECREASED	DECREASED	40	30
122	60	F	5	MI	HTN+DM	3	ABSENT	Y	Y	SAME	Y	8	Y	NOT INCREASED	NO	NO	NO	NO	LEFT	POSITIVE	POSITIVE	DECREASED	DECREASED	40	45
123	62	M	6	MI	HTN	6	ABSENT	Y	Y	INCREASED	Y	9	Y	NOT INCREASED	NO	NO	NO	NO	RIGHT	POSITIVE	POSITIVE	DECREASED	DECREASED	40	30
124	63	M	7	Cardiomyopathy	HTN	7	ABSENT	Y	N		Y	7	Y	NOT INCREASED	NO	NO	NO	NO	RIGHT	POSITIVE	POSITIVE	DECREASED	DECREASED	40	30
125	69	F	13	Cardiomyopathy	HTN	5	ABSENT	Y	N		Y	15	Y	NOT INCREASED	NO	NO	NO	NO	RIGHT	POSITIVE	POSITIVE	DECREASED	DECREASED	50	35
126	68	F	5	MI	HTN+DM	7	ABSENT	Y	Y	SAME	Y	8	Y	NOT INCREASED	NO	NO	NO	NO	RIGHT	POSITIVE	POSITIVE	DECREASED	DECREASED	55	45
127	59	F	6	MI	HTN+DM	6	ABSENT	Y	Y	INCREASED	Y	9	Y	NOT INCREASED	NO	NO	NO	NO	RIGHT	POSITIVE	POSITIVE	DECREASED	DECREASED	45	30
128	55	F	7	MI	HTN+DM	5	ABSENT	Y	N		Y	8	Y	NOT INCREASED	NO	NO	NO	NO	RIGHT	POSITIVE	POSITIVE	DECREASED	DECREASED	55	35
129	68	F	9	Cardiomyopathy	DM	6	ABSENT	Y	N		Y	7	N		NO	NO	NO	NO	LEFT	POSITIVE	POSITIVE	DECREASED	DECREASED	40	45
130	59	F	7	Cardiomyopathy	HTN	7	ABSENT	Y	Y	SAME	Y	12	Y	NOT INCREASED	NO	NO	NO	NO	LEFT	POSITIVE	POSITIVE	DECREASED	DECREASED	45	55
131	67	M	6	MI	HTN+DM	3	ABSENT	Y	Y	INCREASED	Y	8	Y	NOT INCREASED	NO	NO	NO	NO	LEFT	POSITIVE	POSITIVE	DECREASED	DECREASED	35	45
132	66	F	7	MI	HTN+DM	2	ABSENT	Y	N		Y	9	Y	NOT INCREASED	NO	NO	NO	NO	RIGHT	POSITIVE	POSITIVE	DECREASED	DECREASED	45	35
133	66	F	8	Cardiomyopathy	DM	2	ABSENT	Y	N		Y	8	Y	NOT INCREASED	NO	NO	NO	NO	RIGHT	POSITIVE	POSITIVE	DECREASED	DECREASED	45	30
134	59	F	8	MI	HTN	2	ABSENT	Y	Y	SAME	Y	7	N		NO	NO	NO	NO	LEFT	POSITIVE	POSITIVE	DECREASED	DECREASED	35	45
135	60	F	4	MI	HTN+DM	2	ABSENT	Y	Y	INCREASED	Y	6	Y	NOT INCREASED	NO	NO	NO	NO	LEFT	POSITIVE	POSITIVE	DECREASED	DECREASED	30	45
136	69	M	5	Cardiomyopathy	HTN+DM	2	ABSENT	Y	Y	SAME	Y	9	Y	NOT INCREASED	NO	NO	NO	NO	LEFT	POSITIVE	POSITIVE	DECREASED	DECREASED	40	45
137	68	F	6	MI	HTN	3	ABSENT	Y	N		Y	9	Y	NOT INCREASED	NO	NO	NO	NO	LEFT	POSITIVE	POSITIVE	DECREASED	DECREASED	40	55
138	57	F	7	MI	HTN+DM	1	ABSENT	Y	N		Y	9	Y	NOT INCREASED	NO	NO	NO	NO	LEFT	POSITIVE	POSITIVE	DECREASED	DECREASED	35	65
139	73	M	8	Cardiomyopathy	HTN	1	ABSENT	Y	N		Y	10	Y	NOT INCREASED	NO	NO	NO	NO	LEFT	POSITIVE	POSITIVE	DECREASED	DECREASED	35	55
140	67	F	3	Cardiomyopathy	DM	1	ABSENT	Y	Y	SAME	Y	7	Y	NOT INCREASED	NO	NO	NO	NO	LEFT	POSITIVE	POSITIVE	DECREASED	DECREASED	30	45
141	68	M	5	MI	HTN+DM	1	ABSENT	Y	Y	INCREASED	Y	8	Y	NOT INCREASED	NO	NO	NO	NO	RIGHT	POSITIVE	POSITIVE	DECREASED	DECREASED	40	35
142	68	M	8	MI	HTN+DM	3	ABSENT	Y	Y	INCREASED	Y	11	Y	NOT INCREASED	NO	NO	NO	NO	CENTRAL	POSITIVE	POSITIVE	DECREASED	DECREASED	30	30
143	59	M	6	MI	HTN	4	ABSENT	Y	N		Y	8	Y	NOT INCREASED	NO	NO	NO	NO	LEFT	POSITIVE	POSITIVE	DECREASED	DECREASED	40	45
144	56	F	7	MI	HTN+DM	5	ABSENT	Y	N		N		N		NO	NO	NO	NO	CENTRAL	POSITIVE	POSITIVE	NORMAL	NORMAL	HWNL	HWNL
145	49	F	4	Unstable Angina	HTN+DM	6	ABSENT	N			N		N		NO	NO	NO	NO	CENTRAL	POSITIVE	POSITIVE	NORMAL	NORMAL	HWNL	HWNL
146	50	M	6	MI	HTN	3	ABSENT	Y	N		Y	9	Y	NOT INCREASED	NO	NO	NO	NO	LEFT	POSITIVE	POSITIVE	DECREASED	DECREASED	30	40
147	65	M	7	Cardiomyopathy	HTN	2	ABSENT	Y	Y	SAME	Y	9	Y	NOT INCREASED	NO	NO	NO	NO	RIGHT	POSITIVE	POSITIVE	DECREASED	DECREASED	45	40
148	57	M	8	MI	HTN+DM	1	ABSENT	Y	Y	INCREASED	N		N		NO	NO	NO	NO	CENTRAL	POSITIVE	POSITIVE	NORMAL	NORMAL	HWNL	HWNL
149	72	F	3	MI	HTN+DM	3	ABSENT	Y	Y	INCREASED	N		N		NO	NO	NO	NO	CENTRAL	POSITIVE	POSITIVE	NORMAL	NORMAL	HWNL	HWNL
150	72	M	2	Unstable Angina	HTN	4	ABSENT	Y	N		Y	9	Y	NOT INCREASED	NO	NO	NO	NO	LEFT	POSITIVE	POSITIVE	DECREASED	DECREASED	40	45
151	39	F	3	RHD			ABSENT	N			N		N		NO	NO	NO	NO	CENTRAL	POSITIVE	POSITIVE	NORMAL	NORMAL	HWNL	HWNL
152	49	F	4	Cardiomyopathy	DM	5	ABSENT	N			N		N		NO	NO	NO	NO	CENTRAL	POSITIVE	POSITIVE	NORMAL	NORMAL	HWNL	HWNL
153	72	F	7	MI	HTN+DM	6	ABSENT	Y	N		Y	9	Y	NOT INCREASED	NO	NO	NO	NO	RIGHT	POSITIVE	POSITIVE	DECREASED	DECREASED	45	40
154	67	F	8	MI	HTN	7	ABSENT	Y	Y	SAME	Y	8	Y	NOT INCREASED	NO	NO	NO	NO	CENTRAL	POSITIVE	POSITIVE	DECREASED	DECREASED	45	45
155	68	M	2	MI	HTN+DM	2	ABSENT	Y	Y	INCREASED	Y	9	Y	NOT INCREASED	NO	NO	NO	NO	CENTRAL	POSITIVE	POSITIVE	DECREASED	DECREASED	55	55
156	72	F	3	Cardiomyopathy	DM	1	ABSENT	Y	N		Y	9	Y	NOT INCREASED	NO	NO	NO	NO	LEFT	POSITIVE	POSITIVE	DECREASED	DECREASED	65	70
157	70	F	4	MI	HTN+DM	2	ABSENT	Y	N		Y	9	Y	NOT INCREASED	NO	NO	NO	NO	LEFT	POSITIVE	POSITIVE	DECREASED	DECREASED	65	70
158	59	M	5	MI	HTN	3	ABSENT	Y	N		Y	9	Y	NOT INCREASED	NO	NO	NO	NO	RIGHT	POSITIVE	POSITIVE	DECREASED	DECREASED	55	35
159	59	F	6	Unstable Angina	HTN+DM	4	ABSENT	Y	Y	SAME	Y	8	Y	NOT INCREASED	NO	NO	NO	NO	RIGHT	POSITIVE	POSITIVE	DECREASED	DECREASED	55	45
160	74	F	7	Cardiomyopathy	DM	2	ABSENT	Y	Y	INCREASED	Y	9	Y	NOT INCREASED	NO	NO	NO	NO	LEFT	POSITIVE	POSITIVE	DECREASED	DECREASED	65	70
161	63	M	9	Cardiomyopathy	HTN+DM	1	ABSENT	Y	N		Y	8	N		NO	NO	NO	NO	RIGHT	POSITIVE	POSITIVE	DECREASED	DECREASED	60	55
162	65	F	5	MI	HTN+DM	3	ABSENT	Y	N		Y	7	Y	NOT INCREASED	NO	NO	NO	NO	RIGHT	POSITIVE	POSITIVE	DECREASED	DECREASED	60	65
163	66	F	6	MI	HTN	2	ABSENT	Y	N		Y	6	Y	NOT INCREASED	NO	NO	NO	NO	CENTRAL	POSITIVE	POSITIVE	DECREASED	DECREASED	65	65
164	58	M	3	MI	HTN+DM	1	ABSENT	N			N		N		NO	NO	NO	NO	CENTRAL	POSITIVE	POSITIVE	NORMAL	NORMAL	HWNL	HWNL
165	57	F	5	Cardiomyopathy	HTN	1	ABSENT	N			N		N		NO	NO	NO	NO	CENTRAL	POSITIVE	POSITIVE	NORMAL	NORMAL	HWNL	HWNL
166	67	M	4	Cardiomyopathy	HTN	1	ABSENT	Y	N		N		N		NO	NO	NO	NO	CENTRAL	POSITIVE	POSITIVE	NORMAL	NORMAL	HWNL	HWNL
167	66	M	5	Cardiomyopathy	HTN	1	ABSENT	Y	Y	SAME	N		N		NO	NO	NO	NO	CENTRAL	POSITIVE	POSITIVE	NORMAL	NORMAL	HWNL	HWNL
168	55	M	6	MI	HTN	3	ABSENT	Y	Y	INCREASED	N		N		NO	NO	NO	NO	CENTRAL	POSITIVE	POSITIVE	NORMAL	NORMAL	HWNL	HWNL
169	57	M	4	Unstable Angina	HTN+DM	2	ABSENT	Y	N		Y	8	Y	NOT INCREASED	NO	NO	NO	NO	LEFT	POSITIVE	POSITIVE	DECREASED	DECREASED	45	55
170	59	M	6	Unstable Angina	HTN+DM	3	ABSENT	Y	N		Y	8	Y	NOT INCREASED	NO	NO	NO	NO	LEFT	POSITIVE	POSITIVE	DECREASED	DECREASED	45	65
171	60	M	8	MI	HTN+DM	4	ABSENT	Y	N		Y	8	Y	NOT INCREASED	NO	NO	NO	NO	CENTRAL	POSITIVE	POSITIVE	DECREASED	DECREASED	60	60
172	72	F	5	MI	HTN	2	ABSENT	Y	N		Y	10	Y	NOT INCREASED	NO	NO	NO	NO	LEFT	POSITIVE	POSITIVE	DECREASED	DECREASED	80	90
173	68	M	4	MI	HTN	3	ABSENT	Y	Y	SAME	Y	11	Y	NOT INCREASED	NO	NO	NO	NO	LEFT	POSITIVE	POSITIVE	DECREASED	DECREASED	60	65
174	67	M	3	MI	HTN	3	ABSENT	Y	Y	INCREASED	Y	12	Y	NOT INCREASED	NO	NO	NO	NO	LEFT	POSITIVE	POSITIVE	DECREASED	DECREASED	60	65
175	65	F	6	MI	HTN	4	ABSENT	Y	N		Y	7	Y	NOT INCREASED	NO	NO	NO	NO	LEFT	POSITIVE	POSITIVE	DECREASED	DECREASED	60	65
176	67	F	5	Cardiomyopathy	DM	5	ABSENT	Y	N		Y	8	Y	NOT INCREASED	NO	NO	NO	NO	RIGHT	POSITIVE	POSITIVE	DECREASED	DECREASED	70	60
177	68	M	4	MI	HTN+DM	2	ABSENT	Y	N		Y	9	Y	NOT INCREASED	NO	NO	NO	NO	LEFT	POSITIVE	POSITIVE	DECREASED	DECREASED	30	35
178	68	F	3	MI	HTN+DM	4	ABSENT	Y	Y	SAME	Y	7	Y	NOT INCREASED	NO	NO	NO	NO	LEFT	POSITIVE	POSITIVE	DECREASED	DECREASED	40	45
179	68	F	7	Cardiomyopathy	HTN	5	ABSENT	Y	Y	INCREASED	Y	9	Y	NOT INCREASED	NO	NO	NO	NO	LEFT	POSITIVE	POSITIVE	DECREASED	DECREASED	35	45
180	69	F	5	MI	HTN+DM	3	ABSENT	Y	Y	INCREASED	Y	10	Y	NOT INCREASED	NO	NO	NO	NO	CENTRAL	POSITIVE	POSITIVE	DECREASED	DECREASED	90	90
181	68	F	2	MI	HTN	5	ABSENT	Y	Y	SAME	Y	8	Y	NOT INCREASED	NO	NO	NO	NO	LEFT	POSITIVE	POSITIVE	DECREASED	DECREASED	50	55
182	65	M	4	Unstable Angina	HTN	3	ABSENT	Y	Y	INCREASED	Y	8	Y	NOT INCREASED	NO	NO	NO	NO	LEFT	POSITIVE	POSITIVE	DECREASED	DECREASED	50	55
