# Supplementary material for: Evaluation of hearing level in patients on long term aspirin therapy
Source: F1000Res. 2018 Feb 16;6:445. Originally published 2017 Apr 7. [Version 2] doi: 10.12688/f1000research.11131.2 (PMC5909044; doi:10.12688/f1000research.11131.2)
Supplement: Raw data collected from the control population [file f1000research-6-15247-s0001.tgz]

Archive with 1 entries (1 files):
- 4b51908a-8ce4-4e92-8158-c432418dd0a5_Controls.xlsx
