# Supplementary material for: Evaluation of hearing level in patients on long term aspirin therapy
Source: F1000Res. 2018 Feb 16;6:445. Originally published 2017 Apr 7. [Version 2] doi: 10.12688/f1000research.11131.2 (PMC5909044; doi:10.12688/f1000research.11131.2)
Supplement: Raw data collected from the control population [file f1000research-6-15247-s0001.tgz › 4b51908a-8ce4-4e92-8158-c432418dd0a5_Controls.xlsx]

## Sheet: Sheet1
S.No	age	sex	ear discharge	ear ache	Tinnitus	h/o vertigo	hearing problem	exposure to sudden loud noise	head injury or ear trauma	using ototoxic drugs	HTN	DM	h/o high fever	TINNITUS	RINNES RT	RINNES LT	WEBER	ABC RT	ABC LT	PTA RT	PTA LT
1	50	F	no	no	no	no	no	no	no	no	Yes	no	no	Y	POSITIVE	POSITIVE	LEFT	DECREASED	DECREASED	60	65
2	65	F	no	no	no	no	no	no	no	no		Yes	no	N	POSITIVE	POSITIVE	CENTRAL	NORMAL	NORMAL	HWNL	HWNL
3	45	M	no	no	no	no	no	no	no	no		no	no	N	POSITIVE	POSITIVE	CENTRAL	NORMAL	NORMAL	HWNL	HWNL
4	51	F	no	no	no	no	no	no	no	no	Yes	no	no	Y	POSITIVE	POSITIVE	LEFT	DECREASED	DECREASED	68	90
5	56	F	no	no	no	no	no	no	no	no	Yes	no	no	Y	POSITIVE	POSITIVE	LEFT	DECREASED	DECREASED	70	85
6	67	M	no	no	no	no	no	no	no	no		no	no	Y	POSITIVE	POSITIVE	RIGHT	DECREASED	DECREASED	70	60
7	54	M	no	no	no	no	no	no	no	no		no	no	Y	POSITIVE	POSITIVE	LEFT	DECREASED	DECREASED	55	60
8	17	F	no	no	no	no	no	no	no	no		no	no	Y	POSITIVE	POSITIVE	LEFT	DECREASED	DECREASED	55	60
9	65	M	no	no	no	no	no	no	no	no	Yes	yes	no	Y	POSITIVE	POSITIVE	CENTRAL	DECREASED	DECREASED	60	60
10	57	M	no	no	no	no	no	no	no	no		no	no	Y	POSITIVE	POSITIVE	LEFT	DECREASED	DECREASED	60	70
11	70	F	no	no	no	no	no	no	no	no	Yes	no	no	Y	POSITIVE	POSITIVE	LEFT	DECREASED	DECREASED	55	70
12	57	F	no	no	no	no	no	no	no	no		no	no	Y	POSITIVE	POSITIVE	LEFT	DECREASED	DECREASED	55	75
13	64	F	no	no	no	no	no	no	no	no		Yes	no	Y	POSITIVE	POSITIVE	LEFT	DECREASED	DECREASED	65	75
14	55	F	no	no	no	no	no	no	no	no	Yes	no	no	Y	POSITIVE	POSITIVE	LEFT	DECREASED	DECREASED	55	70
15	65	F	no	no	no	no	no	no	no	no		no	no	N	POSITIVE	POSITIVE	CENTRAL	NORMAL	NORMAL	HWNL	HWNL
16	56	F	no	no	no	no	no	no	no	no	Yes	no	no	Y	POSITIVE	POSITIVE	LEFT	DECREASED	DECREASED	65	70
17	57	F	no	no	no	no	no	no	no	no		Yes	no	Y	POSITIVE	POSITIVE	CENTRAL	NORMAL	NORMAL	HWNL	HWNL
18	55	M	no	no	no	no	no	no	no	no	Yes	no	no	Y	POSITIVE	POSITIVE	CENTRAL	NORMAL	NORMAL	HWNL	HWNL
19	65	F	no	no	no	no	no	no	no	no	Yes	no	no	Y	POSITIVE	POSITIVE	CENTRAL	NORMAL	NORMAL	HWNL	HWNL
20	49	F	no	no	no	no	no	no	no	no	Yes	no	no	Y	POSITIVE	POSITIVE	LEFT	DECREASED	DECREASED	70	80
21	65	M	no	no	no	no	no	no	no	no	Yes	Yes	no	Y	POSITIVE	POSITIVE	RIGHT	DECREASED	DECREASED	85	80
22	44	M	no	no	no	no	no	no	no	no		no	no	Y	POSITIVE	POSITIVE	RIGHT	DECREASED	DECREASED	85	75
23	53	M	no	no	no	no	no	no	no	no	Yes	no	no	Y	POSITIVE	POSITIVE	LEFT	DECREASED	DECREASED	65	75
24	41	F	no	no	no	no	no	no	no	no		no	no	Y	POSITIVE	POSITIVE	LEFT	DECREASED	DECREASED	55	65
25	65	F	no	no	no	no	no	no	no	no		no	no	Y	POSITIVE	POSITIVE	LEFT	DECREASED	DECREASED	45	65
26	56	M	no	no	no	no	no	no	no	no	Yes	no	no	Y	POSITIVE	POSITIVE	CENTRAL	NORMAL	NORMAL	HWNL	HWNL
27	65	F	no	no	no	no	no	no	no	no	Yes	no	no	N	POSITIVE	POSITIVE	CENTRAL	NORMAL	NORMAL	HWNL	HWNL
28	66	M	no	no	no	no	no	no	no	no	Yes	no	no	Y	POSITIVE	POSITIVE	RIGHT	DECREASED	DECREASED	40	35
29	57	F	no	no	no	no	no	no	no	no		Yes	no	Y	POSITIVE	POSITIVE	RIGHT	DECREASED	DECREASED	55	35
30	55	F	no	no	no	no	no	no	no	no		no	no	Y	POSITIVE	POSITIVE	LEFT	DECREASED	DECREASED	55	65
31	67	M	no	no	no	no	no	no	no	no	Yes	no	no	Y	POSITIVE	POSITIVE	RIGHT	DECREASED	DECREASED	75	65
32	56	M	no	no	no	no	no	no	no	no	Yes	Yes	no	Y	POSITIVE	POSITIVE	LEFT	DECREASED	DECREASED	35	65
33	55	M	no	no	no	no	no	no	no	no		no	no	Y	POSITIVE	POSITIVE	LEFT	DECREASED	DECREASED	45	65
34	56	M	no	no	no	no	no	no	no	no	Yes	no	no	Y	POSITIVE	POSITIVE	LEFT	DECREASED	DECREASED	55	75
35	67	M	no	no	no	no	no	no	no	no		Yes	no	Y	POSITIVE	POSITIVE	LEFT	DECREASED	DECREASED	55	75
36	67	F	no	no	no	no	no	no	no	no	Yes	no	no	Y	POSITIVE	POSITIVE	RIGHT	DECREASED	DECREASED	65	55
37	56	M	no	no	no	no	no	no	no	no	Yes	no	no	Y	POSITIVE	POSITIVE	CENTRAL	DECREASED	DECREASED	65	65
38	66	F	no	no	no	no	no	no	no	no		no	no	Y	POSITIVE	POSITIVE	LEFT	DECREASED	DECREASED	55	65
39	55	M	no	no	no	no	no	no	no	no	Yes	no	no	N	POSITIVE	POSITIVE	CENTRAL	NORMAL	NORMAL	HWNL	HWNL
40	45	M	no	no	no	no	no	no	no	no		Yes	no	Y	POSITIVE	POSITIVE	CENTRAL	NORMAL	NORMAL	HWNL	HWNL
41	49	M	no	no	no	no	no	no	no	no		no	no	Y	POSITIVE	POSITIVE	CENTRAL	NORMAL	NORMAL	HWNL	HWNL
42	67	M	no	no	no	no	no	no	no	no	Yes	no	no	Y	POSITIVE	POSITIVE	RIGHT	DECREASED	DECREASED	45	35
43	66	M	no	no	no	no	no	no	no	no	Yes	no	no	N	POSITIVE	POSITIVE	CENTRAL	NORMAL	NORMAL	HWNL	HWNL
44	55	M	no	no	no	no	no	no	no	no		Yes	no	Y	POSITIVE	POSITIVE	CENTRAL	NORMAL	NORMAL	HWNL	HWNL
45	40	F	no	no	no	no	no	no	no	no		no	no	Y	POSITIVE	POSITIVE	CENTRAL	NORMAL	NORMAL	HWNL	HWNL
46	66	F	no	no	no	no	no	no	no	no		no	no	Y	POSITIVE	POSITIVE	RIGHT	DECREASED	DECREASED	45	35
47	67	M	no	no	no	no	no	no	no	no	Yes	no	no	Y	POSITIVE	POSITIVE	CENTRAL	NORMAL	NORMAL	HWNL	HWNL
48	65	M	no	no	no	no	no	no	no	no	Yes	Yes	no	Y	POSITIVE	POSITIVE	RIGHT	DECREASED	DECREASED	35	25
49	67	F	no	no	no	no	no	no	no	no	Yes	no	no	N	POSITIVE	POSITIVE	CENTRAL	NORMAL	NORMAL	HWNL	HWNL
50	56	F	no	no	no	no	no	no	no	no		no	no	N	POSITIVE	POSITIVE	CENTRAL	NORMAL	NORMAL	HWNL	HWNL
51	66	M	no	no	no	no	no	no	no	no	Yes	no	no	Y	POSITIVE	POSITIVE	LEFT	DECREASED	DECREASED	35	45
52	45	M	no	no	no	no	no	no	no	no	Yes	Yes	no	Y	POSITIVE	POSITIVE	LEFT	DECREASED	DECREASED	35	45
53	66	M	no	no	no	no	no	no	no	no			no	Y	POSITIVE	POSITIVE	LEFT	DECREASED	DECREASED	35	40
54	46	M	no	no	no	no	no	no	no	no		no	no	Y	POSITIVE	POSITIVE	LEFT	DECREASED	DECREASED	30	45
55	67	F	no	no	no	no	no	no	no	no	Yes	no	no	Y	POSITIVE	POSITIVE	RIGHT	DECREASED	DECREASED	70	45
56	65	M	no	no	no	no	no	no	no	no	Yes	no	no	N	POSITIVE	POSITIVE	CENTRAL	NORMAL	NORMAL	HWNL	HWNL
57	57	M	no	no	no	no	no	no	no	no	Yes	Yes	no	N	POSITIVE	POSITIVE	CENTRAL	NORMAL	NORMAL	HWNL	HWNL
58	43	M	no	no	no	no	no	no	no	no		no	no	Y	POSITIVE	POSITIVE	LEFT	DECREASED	DECREASED	30	35
59	66	F	no	no	no	no	no	no	no	no		no	no	Y	POSITIVE	POSITIVE	CENTRAL	DECREASED	DECREASED	30	30
60	16	F	no	no	no	no	no	no	no	no		no	no	Y	POSITIVE	POSITIVE	LEFT	DECREASED	DECREASED	35	40
61	55	F	no	no	no	no	no	no	no	no		no	no	Y	POSITIVE	POSITIVE	LEFT	DECREASED	DECREASED	30	35
62	45	M	no	no	no	no	no	no	no	no	Yes	Yes	no	Y	POSITIVE	POSITIVE	LEFT	DECREASED	DECREASED	30	35
63	55	F	no	no	no	no	no	no	no	no		no	no	Y	POSITIVE	POSITIVE	RIGHT	DECREASED	DECREASED	40	25
64	55	F	no	no	no	no	no	no	no	no		no	no	Y	POSITIVE	POSITIVE	CENTRAL	DECREASED	DECREASED	25	25
65	56	M	no	no	no	no	no	no	no	no		no	no	Y	POSITIVE	POSITIVE	LEFT	DECREASED	DECREASED	35	45
66	65	M	no	no	no	no	no	no	no	no	Yes	no	no	Y	POSITIVE	POSITIVE	LEFT	DECREASED	DECREASED	30	35
67	66	F	no	no	no	no	no	no	no	no	Yes	Yes	no	N	POSITIVE	POSITIVE	CENTRAL	NORMAL	NORMAL	HWNL	HWNL
68	70	F	no	no	no	no	no	no	no	no	Yes	no	no	Y	POSITIVE	POSITIVE	CENTRAL	NORMAL	NORMAL	HWNL	HWNL
69	45	M	no	no	no	no	no	no	no	no		no	no	Y	POSITIVE	POSITIVE	CENTRAL	NORMAL	NORMAL	HWNL	HWNL
70	55	F	no	no	no	no	no	no	no	no		Yes	no	Y	POSITIVE	POSITIVE	RIGHT	DECREASED	DECREASED	45	35
71	49	F	no	no	no	no	no	no	no	no	Yes	no	no	Y	POSITIVE	POSITIVE	LEFT	DECREASED	DECREASED	45	55
72	54	F	no	no	no	no	no	no	no	no		no	no	Y	POSITIVE	POSITIVE	RIGHT	DECREASED	DECREASED	55	50
73	55	F	no	no	no	no	no	no	no	no	Yes	no	no	Y	POSITIVE	POSITIVE	CENTRAL	NORMAL	NORMAL	HWNL	HWNL
74	46	M	no	no	no	no	no	no	no	no	Yes	Yes	no	Y	POSITIVE	POSITIVE	CENTRAL	DECREASED	DECREASED	30	30
75	50	M	no	no	no	no	no	no	no	no	Yes	no	no	Y	POSITIVE	POSITIVE	RIGHT	DECREASED	DECREASED	30	25
76	55	F	no	no	no	no	no	no	no	no	Yes	no	no	N	POSITIVE	POSITIVE	CENTRAL	DECREASED	DECREASED	HWNL	HWNL
77	66	F	no	no	no	no	no	no	no	no	Yes	no	no	Y	POSITIVE	POSITIVE	RIGHT	DECREASED	DECREASED	35	30
78	67	M	no	no	no	no	no	no	no	no	Yes	Yes	no	Y	POSITIVE	POSITIVE	LEFT	DECREASED	DECREASED	25	30
79	55	M	no	no	no	no	no	no	no	no		no	no	Y	POSITIVE	POSITIVE	LEFT	DECREASED	DECREASED	25	45
80	56	M	no	no	no	no	no	no	no	no		no	no	Y	POSITIVE	POSITIVE	LEFT	DECREASED	DECREASED	45	55
81	55	M	no	no	no	no	no	no	no	no		no	no	Y	POSITIVE	POSITIVE	LEFT	DECREASED	DECREASED	35	45
82	55	M	no	no	no	no	no	no	no	no	Yes	Yes	no	Y	POSITIVE	POSITIVE	CENTRAL	DECREASED	DECREASED	30	30
83	66	M	no	no	no	no	no	no	no	no	Yes	no	no	Y	POSITIVE	POSITIVE	RIGHT	DECREASED	DECREASED	40	30
84	45	M	no	no	no	no	no	no	no	no		no	no	Y	POSITIVE	POSITIVE	LEFT	DECREASED	DECREASED	40	45
85	50	M	no	no	no	no	no	no	no	no		Yes	no	Y	POSITIVE	POSITIVE	RIGHT	DECREASED	DECREASED	40	30
86	25	F	no	no	no	no	no	no	no	no		no	no	Y	POSITIVE	POSITIVE	RIGHT	DECREASED	DECREASED	40	30
87	62	F	no	no	no	no	no	no	no	no	Yes	no	no	Y	POSITIVE	POSITIVE	RIGHT	DECREASED	DECREASED	50	35
88	56	F	no	no	no	no	no	no	no	no		no	no	Y	POSITIVE	POSITIVE	RIGHT	DECREASED	DECREASED	55	45
89	55	M	no	no	no	no	no	no	no	no		no	no	Y	POSITIVE	POSITIVE	RIGHT	DECREASED	DECREASED	45	30
90	55	F	no	no	no	no	no	no	no	no		Yes	no	Y	POSITIVE	POSITIVE	RIGHT	DECREASED	DECREASED	55	35
91	45	F	no	no	no	no	no	no	no	no	Yes	Yes	no	Y	POSITIVE	POSITIVE	LEFT	DECREASED	DECREASED	40	45
92	56	F	no	no	no	no	no	no	no	no	Yes	no	no	Y	POSITIVE	POSITIVE	LEFT	DECREASED	DECREASED	45	55
93	55	F	no	no	no	no	no	no	no	no		no	no	Y	POSITIVE	POSITIVE	LEFT	DECREASED	DECREASED	35	45
94	55	M	no	no	no	no	no	no	no	no	Yes	no	no	Y	POSITIVE	POSITIVE	RIGHT	DECREASED	DECREASED	45	35
95	54	M	no	no	no	no	no	no	no	no	Yes	no	no	Y	POSITIVE	POSITIVE	RIGHT	DECREASED	DECREASED	45	30
96	19	M	no	no	no	no	no	no	no	no		no	no	Y	POSITIVE	POSITIVE	LEFT	DECREASED	DECREASED	35	45
97	55	M	no	no	no	no	no	no	no	no		no	no	Y	POSITIVE	POSITIVE	LEFT	DECREASED	DECREASED	30	45
98	28	M	no	no	no	no	no	no	no	no			no	Y	POSITIVE	POSITIVE	LEFT	DECREASED	DECREASED	40	45
99	45	M	no	no	no	no	no	no	no	no	Yes	no	no	Y	POSITIVE	POSITIVE	LEFT	DECREASED	DECREASED	40	55
100	57	M	no	no	no	no	no	no	no	no		no	no	Y	POSITIVE	POSITIVE	LEFT	DECREASED	DECREASED	35	65
101	41	M	no	no	no	no	no	no	no	no		Yes	no	Y	POSITIVE	POSITIVE	LEFT	DECREASED	DECREASED	35	55
102	19	M	no	no	no	no	no	no	no	no		no	no	Y	POSITIVE	POSITIVE	RIGHT	DECREASED	DECREASED	85	80
103	66	M	no	no	no	no	no	no	no	no		no	no	Y	POSITIVE	POSITIVE	RIGHT	DECREASED	DECREASED	85	75
104	49	M	no	no	no	no	no	no	no	no		no	no	Y	POSITIVE	POSITIVE	LEFT	DECREASED	DECREASED	65	75
105	49	F	no	no	no	no	no	no	no	no		no	no	Y	POSITIVE	POSITIVE	LEFT	DECREASED	DECREASED	55	65
106	49	F	no	no	no	no	no	no	no	no	Yes	Yes	no	Y	POSITIVE	POSITIVE	LEFT	DECREASED	DECREASED	45	65
107	45	F	no	no	no	no	no	no	no	no		no	no	Y	POSITIVE	POSITIVE	CENTRAL	NORMAL	NORMAL	HWNL	HWNL
108	36	F	no	no	no	no	no	no	no	no		no	no	N	POSITIVE	POSITIVE	CENTRAL	NORMAL	NORMAL	HWNL	HWNL
109	56	F	no	no	no	no	no	no	no	no		no	no	Y	POSITIVE	POSITIVE	RIGHT	DECREASED	DECREASED	40	35
110	55	F	no	no	no	no	no	no	no	no	Yes	Yes	no	Y	POSITIVE	POSITIVE	RIGHT	DECREASED	DECREASED	55	35
111	45	F	no	no	no	no	no	no	no	no		no	no	Y	POSITIVE	POSITIVE	LEFT	DECREASED	DECREASED	55	65
112	43	M	no	no	no	no	no	no	no	no	Yes	no	no	Y	POSITIVE	POSITIVE	RIGHT	DECREASED	DECREASED	75	65
113	49	M	no	no	no	no	no	no	no	no		Yes	no	Y	POSITIVE	POSITIVE	LEFT	DECREASED	DECREASED	35	65
114	66	F	no	no	no	no	no	no	no	no		no	no	Y	POSITIVE	POSITIVE	LEFT	DECREASED	DECREASED	45	65
115	65	M	no	no	no	no	no	no	no	no		no	no	Y	POSITIVE	POSITIVE	LEFT	DECREASED	DECREASED	55	75
116	46	M	no	no	no	no	no	no	no	no	Yes	no	no	Y	POSITIVE	POSITIVE	LEFT	DECREASED	DECREASED	55	75
117	67	M	no	no	no	no	no	no	no	no	Yes	Yes	no	Y	POSITIVE	POSITIVE	RIGHT	DECREASED	DECREASED	65	55
118	67	M	no	no	no	no	no	no	no	no	Yes	no	no	Y	POSITIVE	POSITIVE	CENTRAL	DECREASED	DECREASED	65	65
119	72	M	no	no	no	no	no	no	no	no	Yes	no	no	Y	POSITIVE	POSITIVE	LEFT	DECREASED	DECREASED	55	65
120	71	M	no	no	no	no	no	no	no	no	Yes	Yes	no	N	POSITIVE	POSITIVE	CENTRAL	NORMAL	NORMAL	HWNL	HWNL
121	63	M	no	no	no	no	no	no	no	no	Yes	no	no	Y	POSITIVE	POSITIVE	CENTRAL	NORMAL	NORMAL	HWNL	HWNL
122	54	F	no	no	no	no	no	no	no	no		no	no	Y	POSITIVE	POSITIVE	CENTRAL	NORMAL	NORMAL	HWNL	HWNL
123	66	F	no	no	no	no	no	no	no	no			no	Y	POSITIVE	POSITIVE	RIGHT	DECREASED	DECREASED	45	35
124	51	M	no	no	no	no	no	no	no	no	Yes	no	no	N	POSITIVE	POSITIVE	CENTRAL	NORMAL	NORMAL	HWNL	HWNL
125	50	F	no	no	no	no	no	no	no	no	Yes	no	no	Y	POSITIVE	POSITIVE	CENTRAL	NORMAL	NORMAL	HWNL	HWNL
126	66	F	no	no	no	no	no	no	no	no		no	no	Y	POSITIVE	POSITIVE	CENTRAL	NORMAL	NORMAL	HWNL	HWNL
127	64	M	no	no	no	no	no	no	no	no		Yes	no	Y	POSITIVE	POSITIVE	RIGHT	DECREASED	DECREASED	45	35
128	49	M	no	no	no	no	no	no	no	no		no	no	Y	POSITIVE	POSITIVE	CENTRAL	NORMAL	NORMAL	HWNL	HWNL
129	56	M	no	no	no	no	no	no	no	no	Yes	no	no	Y	POSITIVE	POSITIVE	RIGHT	DECREASED	DECREASED	35	25
130	56	M	no	no	no	no	no	no	no	no	Yes	no	no	N	POSITIVE	POSITIVE	CENTRAL	NORMAL	NORMAL	HWNL	HWNL
131	58	M	no	no	no	no	no	no	no	no	Yes	no	no	N	POSITIVE	POSITIVE	CENTRAL	NORMAL	NORMAL	HWNL	HWNL
132	55	M	no	no	no	no	no	no	no	no		no	no	Y	POSITIVE	POSITIVE	LEFT	DECREASED	DECREASED	35	45
133	56	M	no	no	no	no	no	no	no	no		Yes	no	Y	POSITIVE	POSITIVE	LEFT	DECREASED	DECREASED	35	45
134	49	M	no	no	no	no	no	no	no	no		no	no	Y	POSITIVE	POSITIVE	LEFT	DECREASED	DECREASED	35	40
135	56	M	no	no	no	no	no	no	no	no		no	no	Y	POSITIVE	POSITIVE	LEFT	DECREASED	DECREASED	30	45
136	49	M	no	no	no	no	no	no	no	no	Yes	no	no	Y	POSITIVE	POSITIVE	RIGHT	DECREASED	DECREASED	70	45
137	65	F	no	no	no	no	no	no	no	no		no	no	N	POSITIVE	POSITIVE	CENTRAL	NORMAL	NORMAL	HWNL	HWNL
138	57	F	no	no	no	no	no	no	no	no	Yes	Yes	no	N	POSITIVE	POSITIVE	CENTRAL	NORMAL	NORMAL	HWNL	HWNL
139	56	M	no	no	no	no	no	no	no	no		no	no	Y	POSITIVE	POSITIVE	LEFT	DECREASED	DECREASED	30	35
140	67	M	no	no	no	no	no	no	no	no		Yes	no	Y	POSITIVE	POSITIVE	CENTRAL	DECREASED	DECREASED	30	30
141	55	M	no	no	no	no	no	no	no	no	Yes	no	no	Y	POSITIVE	POSITIVE	LEFT	DECREASED	DECREASED	35	40
142	59	M	no	no	no	no	no	no	no	no		no	no	Y	POSITIVE	POSITIVE	LEFT	DECREASED	DECREASED	30	35
143	56	M	no	no	no	no	no	no	no	no	Yes	no	no	Y	POSITIVE	POSITIVE	LEFT	DECREASED	DECREASED	30	35
144	66	F	no	no	no	no	no	no	no	no		no	no	Y	POSITIVE	POSITIVE	RIGHT	DECREASED	DECREASED	40	25
145	62	M	no	no	no	no	no	no	no	no	Yes	no	no	Y	POSITIVE	POSITIVE	CENTRAL	DECREASED	DECREASED	25	25
146	49	F	no	no	no	no	no	no	no	no	Yes	Yes	no	Y	POSITIVE	POSITIVE	LEFT	DECREASED	DECREASED	35	45
147	65	F	no	no	no	no	no	no	no	no		no	no	Y	POSITIVE	POSITIVE	LEFT	DECREASED	DECREASED	30	35
148	46	M	no	no	no	no	no	no	no	no	Yes	no	no	N	POSITIVE	POSITIVE	CENTRAL	NORMAL	NORMAL	HWNL	HWNL
149	65	F	no	no	no	no	no	no	no	no		no	no	Y	POSITIVE	POSITIVE	CENTRAL	NORMAL	NORMAL	HWNL	HWNL
150	40	F	no	no	no	no	no	no	no	no		Yes	no	Y	POSITIVE	POSITIVE	CENTRAL	NORMAL	NORMAL	HWNL	HWNL
151	49	F	no	no	no	no	no	no	no	no	Yes	no	no	Y	POSITIVE	POSITIVE	RIGHT	DECREASED	DECREASED	45	35
152	50	F	no	no	no	no	no	no	no	no		no	no	Y	POSITIVE	POSITIVE	LEFT	DECREASED	DECREASED	45	55
153	50	M	no	no	no	no	no	no	no	no	Yes	no	no	Y	POSITIVE	POSITIVE	RIGHT	DECREASED	DECREASED	55	50
154	45	M	no	no	no	no	no	no	no	no	Yes	no	no	Y	POSITIVE	POSITIVE	CENTRAL	NORMAL	NORMAL	HWNL	HWNL
155	65	M	no	no	no	no	no	no	no	no	Yes	Yes	no	Y	POSITIVE	POSITIVE	CENTRAL	DECREASED	DECREASED	30	30
156	56	F	no	no	no	no	no	no	no	no	Yes	no	no	Y	POSITIVE	POSITIVE	RIGHT	DECREASED	DECREASED	30	25
157	65	F	no	no	no	no	no	no	no	no		no	no	N	POSITIVE	POSITIVE	CENTRAL	DECREASED	DECREASED	HWNL	HWNL
158	52	M	no	no	no	no	no	no	no	no	Yes	no	no	Y	POSITIVE	POSITIVE	RIGHT	DECREASED	DECREASED	35	30
159	54	M	no	no	no	no	no	no	no	no	Yes	no	no	Y	POSITIVE	POSITIVE	LEFT	DECREASED	DECREASED	25	30
160	58	F	no	no	no	no	no	no	no	no		Yes	no	Y	POSITIVE	POSITIVE	LEFT	DECREASED	DECREASED	25	45
161	46	M	no	no	no	no	no	no	no	no		no	no	Y	POSITIVE	POSITIVE	LEFT	DECREASED	DECREASED	45	55
162	65	M	no	no	no	no	no	no	no	no	Yes	no	no	Y	POSITIVE	POSITIVE	LEFT	DECREASED	DECREASED	35	45
163	55	M	no	no	no	no	no	no	no	no	Yes	no	no	Y	POSITIVE	POSITIVE	CENTRAL	DECREASED	DECREASED	30	30
164	54	F	no	no	no	no	no	no	no	no	Yes	no	no	Y	POSITIVE	POSITIVE	RIGHT	DECREASED	DECREASED	40	30
165	53	F	no	no	no	no	no	no	no	no	Yes	no	no	Y	POSITIVE	POSITIVE	LEFT	DECREASED	DECREASED	40	45
166	45	M	no	no	no	no	no	no	no	no		Yes	no	Y	POSITIVE	POSITIVE	RIGHT	DECREASED	DECREASED	40	30
167	65	F	no	no	no	no	no	no	no	no		no	no	Y	POSITIVE	POSITIVE	RIGHT	DECREASED	DECREASED	40	30
168	65	F	no	no	no	no	no	no	no	no		no	no	Y	POSITIVE	POSITIVE	RIGHT	DECREASED	DECREASED	50	35
169	59	M	no	no	no	no	no	no	no	no	Yes	no	no	Y	POSITIVE	POSITIVE	RIGHT	DECREASED	DECREASED	55	45
170	56	M	no	no	no	no	no	no	no	no	Yes	no	no	Y	POSITIVE	POSITIVE	RIGHT	DECREASED	DECREASED	45	30
171	46	M	no	no	no	no	no	no	no	no		Yes	no	Y	POSITIVE	POSITIVE	RIGHT	DECREASED	DECREASED	55	35
172	67	M	no	no	no	no	no	no	no	no	Yes	no	no	Y	POSITIVE	POSITIVE	LEFT	DECREASED	DECREASED	40	45
173	66	F	no	no	no	no	no	no	no	no	Yes	no	no	Y	POSITIVE	POSITIVE	RIGHT	DECREASED	DECREASED	55	45
174	56	M	no	no	no	no	no	no	no	no	Yes	no	no	Y	POSITIVE	POSITIVE	LEFT	DECREASED	DECREASED	65	70
175	54	M	no	no	no	no	no	no	no	no		no	no	Y	POSITIVE	POSITIVE	RIGHT	DECREASED	DECREASED	60	55
176	67	F	no	no	no	no	no	no	no	no	Yes	no	no	Y	POSITIVE	POSITIVE	RIGHT	DECREASED	DECREASED	60	65
177	55	F	no	no	no	no	no	no	no	no			no	Y	POSITIVE	POSITIVE	CENTRAL	DECREASED	DECREASED	65	65
178	59	M	no	no	no	no	no	no	no	no	Yes	no	no	N	POSITIVE	POSITIVE	CENTRAL	NORMAL	NORMAL	HWNL	HWNL
179	58	M	no	no	no	no	no	no	no	no	Yes	Yes	no	N	POSITIVE	POSITIVE	CENTRAL	NORMAL	NORMAL	HWNL	HWNL
180	55	F	no	no	no	no	no	no	no	no		no	no	Y	POSITIVE	POSITIVE	CENTRAL	NORMAL	NORMAL	HWNL	HWNL
181	69	M	no	no	no	no	no	no	no	no	Yes	no	no	Y	POSITIVE	POSITIVE	CENTRAL	NORMAL	NORMAL	HWNL	HWNL
182	59	M	no	no	no	no	no	no	no	no	Yes	no	no	Y	POSITIVE	POSITIVE	CENTRAL	NORMAL	NORMAL	HWNL	HWNL
183	51	M	no	no	no	no	no	no	no	no		no	no	Y	POSITIVE	POSITIVE	LEFT	DECREASED	DECREASED	45	55
184	55	F	no	no	no	no	no	no	no	no		Yes	no	Y	POSITIVE	POSITIVE	LEFT	DECREASED	DECREASED	45	65
185	54	M	no	no	no	no	no	no	no	no		no	no	Y	POSITIVE	POSITIVE	CENTRAL	DECREASED	DECREASED	60	60
186	57	M	no	no	no	no	no	no	no	no	Yes	no	no	Y	POSITIVE	POSITIVE	LEFT	DECREASED	DECREASED	80	90
187	55	M	no	no	no	no	no	no	no	no		Yes	no	Y	POSITIVE	POSITIVE	LEFT	DECREASED	DECREASED	60	65
188	67	M	no	no	no	no	no	no	no	no		no	no	Y	POSITIVE	POSITIVE	LEFT	DECREASED	DECREASED	60	65
189	67	M	no	no	no	no	no	no	no	no		no	no	Y	POSITIVE	POSITIVE	LEFT	DECREASED	DECREASED	60	65
190	66	F	no	no	no	no	no	no	no	no	Yes	no	no	Y	POSITIVE	POSITIVE	RIGHT	DECREASED	DECREASED	70	60
191	61	M	no	no	no	no	no	no	no	no	Yes	Yes	no	Y	POSITIVE	POSITIVE	LEFT	DECREASED	DECREASED	30	35
192	60	F	no	no	no	no	no	no	no	no	Yes	no	no	Y	POSITIVE	POSITIVE	LEFT	DECREASED	DECREASED	40	45
193	67	F	no	no	no	no	no	no	no	no	Yes	Yes	no	Y	POSITIVE	POSITIVE	LEFT	DECREASED	DECREASED	35	45
194	59	F	no	no	no	no	no	no	no	no	Yes	no	no	Y	POSITIVE	POSITIVE	CENTRAL	DECREASED	DECREASED	90	90
195	55	F	no	no	no	no	no	no	no	no		no	no	Y	POSITIVE	POSITIVE	LEFT	DECREASED	DECREASED	50	55
196	46	M	no	no	no	no	no	no	no	no		Yes	no	Y	POSITIVE	POSITIVE	LEFT	DECREASED	DECREASED	50	55
197	57	M	no	no	no	no	no	no	no	no	Yes	no	no	N	POSITIVE	POSITIVE	CENTRAL	NORMAL	NORMAL	HWNL	HWNL
198	56	M	no	no	no	no	no	no	no	no	Yes	no	no	N	POSITIVE	POSITIVE	CENTRAL	NORMAL	NORMAL	HWNL	HWNL
199	58	M	no	no	no	no	no	no	no	no	Yes	no	no	N	POSITIVE	POSITIVE	CENTRAL	NORMAL	NORMAL	HWNL	HWNL
200	56	M	no	no	no	no	no	no	no	no	Yes	Yes	no	Y	POSITIVE	POSITIVE	LEFT	DECREASED	DECREASED	55	58
201	59	M	no	no	no	no	no	no	no	no		no	no	N	POSITIVE	POSITIVE	CENTRAL	NORMAL	NORMAL	HWNL	HWNL
202	57	M	no	no	no	no	no	no	no	no		Yes	no	N	POSITIVE	POSITIVE	CENTRAL	NORMAL	NORMAL	HWNL	HWNL
203	58	F	no	no	no	no	no	no	no	no	Yes	no	no	N	POSITIVE	POSITIVE	CENTRAL	NORMAL	NORMAL	HWNL	HWNL
204	49	F	no	no	no	no	no	no	no	no		no	no	Y	POSITIVE	POSITIVE	LEFT	DECREASED	DECREASED	70	90
205	48	F	no	no	no	no	no	no	no	no		Yes	no	N	POSITIVE	POSITIVE	CENTRAL	NORMAL	NORMAL	HWNL	HWNL
206	56	M	no	no	no	no	no	no	no	no	Yes	no	no	N	POSITIVE	POSITIVE	CENTRAL	NORMAL	NORMAL	HWNL	HWNL
207	56	M	no	no	no	no	no	no	no	no	Yes	Yes	no	N	POSITIVE	POSITIVE	CENTRAL	NORMAL	NORMAL	HWNL	HWNL
208	57	F	no	no	no	no	no	no	no	no	Yes	no	no	Y	POSITIVE	POSITIVE	LEFT	DECREASED	DECREASED	60	63
209	58	F	no	no	no	no	no	no	no	no	Yes	no	no	Y	POSITIVE	POSITIVE	RIGHT	DECREASED	DECREASED	60	50
210	24	F	no	no	no	no	no	no	no	no		Yes	no	N	POSITIVE	POSITIVE	CENTRAL	NORMAL	NORMAL	HWNL	HWNL
211	49	F	no	no	no	no	no	no	no	no		no	no	Y	POSITIVE	POSITIVE	CENTRAL	NORMAL	NORMAL	HWNL	HWNL
212	55	F	no	no	no	no	no	no	no	no	Yes	no	no	Y	POSITIVE	POSITIVE	CENTRAL	DECREASED	DECREASED	60	60
213	53	M	no	no	no	no	no	no	no	no	Yes	no	no	N	POSITIVE	POSITIVE	CENTRAL	NORMAL	NORMAL	HWNL	HWNL
214	51	M	no	no	no	no	no	no	no	no		no	no	N	POSITIVE	POSITIVE	CENTRAL	NORMAL	NORMAL	HWNL	HWNL
215	47	M	no	no	no	no	no	no	no	no		Yes	no	N	POSITIVE	POSITIVE	CENTRAL	NORMAL	NORMAL	HWNL	HWNL
216	49	F	no	no	no	no	no	no	no	no	Yes	no	no	N	POSITIVE	POSITIVE	CENTRAL	NORMAL	NORMAL	HWNL	HWNL
217	57	F	no	no	no	no	no	no	no	no	Yes	no	no	Y	POSITIVE	POSITIVE	CENTRAL	NORMAL	NORMAL	HWNL	HWNL
218	55	M	no	no	no	no	no	no	no	no		no	no	Y	POSITIVE	POSITIVE	CENTRAL	NORMAL	NORMAL	HWNL	HWNL
219	45	M	no	no	no	no	no	no	no	no		Yes	no	N	POSITIVE	POSITIVE	CENTRAL	NORMAL	NORMAL	HWNL	HWNL
220	61	M	no	no	no	no	no	no	no	no	Yes	no	no	Y	POSITIVE	POSITIVE	LEFT	DECREASED	DECREASED	58	62
221	63	M	no	no	no	no	no	no	no	no	Yes	no	no	Y	POSITIVE	POSITIVE	RIGHT	DECREASED	DECREASED	62	57
